# Supplementary material for: Obtaining an Equiaxed Ultrafine-Grained State of the Longlength Bulk Zirconium Alloy Bars by Extralarge Shear Deformations with a Vortex Metal Flow
Source: Materials (Basel). 2023 Jan 25;16(3):1062. doi: 10.3390/ma16031062 (PMC9921253; doi:10.3390/ma16031062)
Supplement: Supplementary file 1 [file materials-16-01062-s001.zip]

Archive with 10 entries (10 files):
- Figure S1 - 0 mm distance from the center.jpg
- Figure S10 - EBSD legend IPF 1 colouring.jpg
- Figure S2 - 1 mm distance from the center.jpg
- Figure S3 - 2 mm distance from the center.jpg
- Figure S4 - 3 mm distance from the center.jpg
- Figure S5 - 4 mm distance from the center.jpg
- Figure S6 - 5 mm distance from the center.jpg
- Figure S7 - 6 mm distance from the center.jpg
- Figure S8 - INITIAL Structure by EBSD.jpg
- Figure S9 - INITIAL Structure by TEM.jpg
